# Supplementary material for: Requirement for highly efficient pre-mRNA splicing during Drosophila early embryonic development
Source: eLife. 2014 Apr 22;3:e02181. doi: 10.7554/eLife.02181 (PMC3989599; doi:10.7554/eLife.02181)
Supplement: Supplementary file 1. — List of proteins co-immunoprecipitating with Myc-tagged Fandango in ovaries (germ-line) and embryos, and with Myc-tagged Prp19 in embryos. Protein extracts from embryos and ovaries not expressing the Myc-tagged proteins were used as negative controls (−). Two replica experiments were performed for each condition. Proteins were identified by LC-MS-MS and data were blasted against the Flybase database using Mascot Search (see ‘Materials and methods’ for detail). The presence of a protein was measured from the total number of peptides (Matches), the number of non-repeated sequence peptides (Sequences) and the respective Score according to Mascot Search. Predictions of Human protein orthologous from Drosophila proteins were made using DIOPT (see ‘Materials and methods’ for detail). Proteins were grouped in NTC/Prp19-related complex (light gray), NTC/Prp19 complex (dark gray), general spliceosomal related proteins, miscellaneous, and ribosomal proteins. Non-reproducible (only 1 peptide in one replica) and non-specific proteins (more than 1 peptide in negative controls [−]) are listed separately. (*) Spliceosomal proteins in non-reproducible table, (**) NTC/Prp19 complex or NTC/Prp19-related complex subunits present in non-reproducible and non-specific tables. DOI: http://dx.doi.org/10.7554/eLife.02181.014 [file elife02181s001.xlsx]

## Sheet: Reproducible
	Supplementary file 1
	Detailed LC-MS analysis of co-immunoprecipitation assays from ovaries and embryos.
	Reproducible peptides				Ovaries Fandango-Myc						Embryos Fandango-Myc						Embryos Prp19-Myc						Ovaries Control (-)						Embryos Control (-)
					Rep 1			Rep 2			Rep 1			Rep 2			Rep 1			Rep 2			Rep 1			Rep 2			Rep 1			Rep 2
	CG	Drosophila	Human	Mass (kDa)	Score	Matches	Sequences	Score	Matches	Sequences	Score	Matches	Sequences	Score	Matches	Sequences	Score	Matches	Sequences	Score	Matches	Sequences	Score	Matches	Sequences	Score	Matches	Sequences	Score	Matches	Sequences	Score	Matches	Sequences
	Prp19 related complex
	CG6197	Fandango	XAB2	103.832	1188	30	24	1506	38	27	1201	30	23	1223	28	24	57	2	2	39	1	1	-	-	-	-	-	-	-	-	-	-	-	-
	CG31368	-	AQR	172.976	2576	66	47	3319	75	53	2579	62	47	1640	38	30	214	8	8	30	1	1	-	-	-	-	-	-	-	-	-	-	-	-
	CG4886	cyp33	PPIE	33.654	843	17	10	850	18	13	478	10	9	959	18	12	108	1	1	126	1	1	-	-	-	-	-	-	-	-	-	-	-	-
	CG9667	-	ISY1	31.447	653	16	7	541	14	8	511	12	6	621	16	9	123	2	2	163	3	2	-	-	-	-	-	-	-	-	-	-	-	-
	CG8264	Bx42	SNW1	61.177	92	1	1	141	2	2	72	1	1	87	1	1	96	1	1	136	2	2	-	-	-	-	-	-	-	-	-	-	-	-
	CG14641	-	RBM22	47.936	-	-	-	48	1	1	60	2	2	68	2	2	53	1	1	-	-	-	-	-	-	-	-	-	-	-	-	-	-	-
	CG3193	crn	CRNKL1	84.494	-	-	-	87	3	3	-	-	-	-	-	-	108	2	2	-	-	-	-	-	-	-	-	-	-	-	-	-	-	-
	Prp19 complex
	CG5519	Prp19	PRPF19	55.564	348	9	7	441	11	8	389	12	9	287	9	7	10498	188	20	2606	65	16	-	-	-	-	-	-	-	-	-	-	-	-
	CG6905	cdc5-like	CDC5L	93.256	108	2	2	259	5	3	266	5	4	256	6	6	1466	30	23	907	19	16	-	-	-	-	-	-	-	-	-	-	-	-
	CG1796	Tango4	PLRG1	53.063	162	1	1	211	2	2	176	2	2	211	2	2	642	8	6	321	4	4	-	-	-	-	-	-	-	-	-	-	-	-
	CG4980	-	BCAS2	31.436	-	-	-	30	1	1	-	-	-	-	-	-	393	7	7	138	3	3	-	-	-	-	-	-	-	-	-	-	-	-
	Spliceosome related
	CG5931	l(3)72Ab	SNRNP200	245.782	151	2	2	65	1	1	102	2	2	96	2	2	186	2	2	-	-	-	-	-	-	-	-	-	-	-	-	-	-	-
	CG8877	Prp8	PRPF8	280.712	81	3	3	148	3	3	79	2	2	-	-	-	265	6	6	-	-	-	-	-	-	-	-	-	-	-	-	-	-	-
	CG4849	-	EFTUD2	111.606	60	1	1	69	1	1	132	2	2	78	3	3	100	3	2	-	-	-	-	-	-	-	-	-	-	-	-	-	-	-
	CG13900	-	SF3B3	138.012	-	-	-	-	-	-	51	1	1	-	-	-	118	1	1	-	-	-	-	-	-	-	-	-	-	-	-	-	-	-
	CG16941	-	SF3A1	88.021	-	-	-	-	-	-	-	-	-	-	-	-	105	3	3	-	-	-	-	-	-	-	-	-	-	-	-	-	-	-
	CG2807	-	SF3B1	150.284	-	-	-	-	-	-	-	-	-	-	-	-	63	2	2	-	-	-	-	-	-	-	-	-	-	-	-	-	-	-
	CG7971	-	SRRM2	122.873	-	-	-	62	1	1	182	4	4	162	3	3	202	4	4	238	5	5	-	-	-	-	-	-	-	-	-	-	-	-
	CG11274	SRm160	SRRM1	107.757	-	-	-	-	-	-	-	-	-	72	1	1	153	2	2	84	2	2	-	-	-	-	-	-	-	-	-	-	-	-
	CG8427	SmD3	SNRPD3	15.686	-	-	-	-	-	-	-	-	-	-	-	-	50	2	2	-	-	-	-	-	-	-	-	-	-	-	-	-	-	-
	CG5119	pAbp	PABPC4	70.11	170	3	3	185	3	3	150	3	3	405	6	5	375	7	7	356	6	5	-	-	-	-	-	-	-	-	-	-	-	-
	CG12343	-	SYF2	26.521	100	1	1	91	1	1	87	1	1	104	2	2	107	1	1	121	2	2	-	-	-	-	-	-	-	-	-	-	-	-
	CG10753	SmD1	SNRPD1	13.788	-	-	-	47	1	1	-	-	-	-	-	-	95	2	1	-	-	-	-	-	-	-	-	-	-	-	-	-	-	-
	CG6015	-	CDC40	65.961	-	-	-	-	-	-	-	-	-	123	2	1	104	2	2	70	1	1	-	-	-	-	-	-	-	-	-	-	-	-
	CG2063	-	SAP30BP	36.246	-	-	-	-	-	-	-	-	-	-	-	-	50	1	1	56	1	1	-	-	-	-	-	-	-	-	-	-	-	-
	Miscellaneous
	CG2175	dec-1	-	179.645	1753	26	16	-	-	-	-	-	-	-	-	-	-	-	-	-	-	-	-	-	-	-	-	-	-	-	-	-	-	-
	CG4466	Hsp27	CRYAB	23.659	422	8	5	377	7	5	56	1	1	-	-	-	54	1	1	-	-	-	-	-	-	-	-	-	-	-	-	-	-	-
	CG13804	yellow-g2	-	43.183	123	3	3	-	-	-	-	-	-	-	-	-	-	-	-	-	-	-	-	-	-	-	-	-	-	-	-	-	-	-
	CG1404	ran	RAN	24.921	36	1	1	49	1	1	-	-	-	-	-	-	36	1	1	-	-	-	-	-	-	-	-	-	-	-	-	-	-	-
	CG10686	tral	LSM14A/LSM14B	69.469	-	-	-	122	2	2	-	-	-	-	-	-	102	2	2	-	-	-	-	-	-	-	-	-	-	-	-	-	-	-
	CG9775	-	CHTOP	46.101	-	-	-	-	-	-	90	1	1	91	1	1	204	3	2	91	1	1	-	-	-	-	-	-	-	-	-	-	-	-
	CG1683	Ant2	SLC25A4	34.007	-	-	-	-	-	-	61	1	1	53	2	2	-	-	-	-	-	-	-	-	-	-	-	-	-	-	-	-	-	-
	CG4147	Hsc70-3	HSPA5	72.33	-	-	-	-	-	-	45	1	1	49	1	1	-	-	-	-	-	-	-	-	-	-	-	-	-	-	-	-	-	-
	CG12750	ncm	CWC22	152.002	-	-	-	-	-	-	-	-	-	140	2	1	113	2	2	164	2	1	-	-	-	-	-	-	-	-	-	-	-	-
	CG8308	alphaTub67C	TUBAL3	51.946	-	-	-	-	-	-	-	-	-	110	2	2	-	-	-	-	-	-	-	-	-	-	-	-	-	-	-	-	-	-
	CG1341	Rpt1	PSMC2	48.91	-	-	-	-	-	-	-	-	-	63	2	2	-	-	-	-	-	-	-	-	-	-	-	-	-	-	-	-	-	-
	CG8351	Tcp-1eta	CCT7	59.976	-	-	-	-	-	-	-	-	-	-	-	-	199	4	4	83	1	1	-	-	-	-	-	-	-	-	-	-	-	-
	CG7235	Hsp60C	HSPD1	61.89	-	-	-	-	-	-	-	-	-	-	-	-	136	3	3	-	-	-	-	-	-	-	-	-	-	-	-	-	-	-
	CG8258	-	CCT8	59.795	-	-	-	-	-	-	-	-	-	-	-	-	133	2	2	-	-	-	-	-	-	-	-	-	-	-	-	-	-	-
	CG8977	Cctgamma	CCT3	59.927	-	-	-	-	-	-	-	-	-	-	-	-	100	2	2	87	2	2	-	-	-	-	-	-	-	-	-	-	-	-
	CG8231	Tcp-1zeta	CCT6A	58.495	-	-	-	-	-	-	-	-	-	-	-	-	89	1	1	55	1	1	-	-	-	-	-	-	-	-	-	-	-	-
	CG7033	-	CCT2	58.483	-	-	-	-	-	-	-	-	-	-	-	-	79	2	2	-	-	-	-	-	-	-	-	-	-	-	-	-	-	-
	CG17949	His2B:CG17949	HIST3H2BB/HIST1H2BO	13.688	-	-	-	-	-	-	-	-	-	-	-	-	66	2	2	-	-	-	-	-	-	-	-	-	-	-	-	-	-	-
	CG12101	Hsp60	HSPD1	60.885	-	-	-	-	-	-	-	-	-	-	-	-	-	-	-	292	5	4	-	-	-	-	-	-	-	-	-	-	-	-
	Ribosomal
	CG2746	RpL19	RPL19	24.154	99	1	1	-	-	-	-	-	-	-	-	-	169	2	1	-	-	-	-	-	-	-	-	-	-	-	-	-	-	-
	CG7726	RpL11	RPL11	21.27	44	1	1	-	-	-	56	1	1	41	1	1	-	-	-	38	1	1	-	-	-	-	-	-	-	-	-	-	-	-
	CG1524	RpS14a	RPS14	16.312	39	1	1	-	-	-	-	-	-	-	-	-	71	1	1	-	-	-	-	-	-	-	-	-	-	-	-	-	-	-
	CG5920	RpS2	RPS2	29.11	35	1	1	-	-	-	-	-	-	-	-	-	41	1	1	-	-	-	-	-	-	-	-	-	-	-	-	-	-	-
	CG8857	RpS11	RPS11	18.262	32	1	1	51	1	1	41	1	1	-	-	-	53	2	2	-	-	-	-	-	-	-	-	-	-	-	-	-	-	-
	CG10305	RpS26	RPS26	13.543	31	1	1	-	-	-	-	-	-	-	-	-	53	1	1	-	-	-	-	-	-	-	-	-	-	-	-	-	-	-
	CG7808	RpS8	RPS8	23.859	-	-	-	144	2	2	133	2	2	70	1	1	171	2	2	134	2	2	-	-	-	-	-	-	-	-	-	-	-	-
	CG6779	RpS3	RPS3	27.682	-	-	-	72	1	1	83	1	1	-	-	-	76	1	1	-	-	-	-	-	-	-	-	-	-	-	-	-	-	-
	CG7014	RpS5b	RPS5	25.985	-	-	-	59	1	1	-	-	-	50	1	1	-	-	-	-	-	-	-	-	-	-	-	-	-	-	-	-	-	-
	CG3661	RpL23	RPL23	15.041	-	-	-	59	1	1	-	-	-	92	1	1	167	2	1	82	1	1	-	-	-	-	-	-	-	-	-	-	-	-
	CG9091	RpL37a	RPL37	10.865	-	-	-	44	1	1	-	-	-	-	-	-	39	1	1	55	1	1	-	-	-	-	-	-	-	-	-	-	-	-
	CG10423	RpS27	RPS27	9.7	-	-	-	31	1	1	-	-	-	-	-	-	50	1	1	-	-	-	-	-	-	-	-	-	-	-	-	-	-	-
	CG9282	RpL24	RPL24	17.623	-	-	-	-	-	-	86	1	1	-	-	-	88	1	1	-	-	-	-	-	-	-	-	-	-	-	-	-	-	-
	CG3922	RpS17	RPS17	15.332	-	-	-	-	-	-	-	-	-	64	1	1	53	1	1	62	1	1	-	-	-	-	-	-	-	-	-	-	-	-
	CG7977	RpL23A	RPL23A	29.445	-	-	-	-	-	-	-	-	-	58	1	1	92	2	2	79	1	1	-	-	-	-	-	-	-	-	-	-	-	-
	CG4651	RpL13	RPL13	25.05	-	-	-	-	-	-	-	-	-	43	1	1	48	1	1	57	1	1	-	-	-	-	-	-	-	-	-	-	-	-
	CG3314	RpL7A	RPL7A	30.884	-	-	-	-	-	-	-	-	-	36	1	1	47	1	1	59	1	1	-	-	-	-	-	-	-	-	-	-	-	-
	CG4897	RpL7	RPL7	29.591	-	-	-	-	-	-	-	-	-	-	-	-	96	2	2	-	-	-	-	-	-	-	-	-	-	-	-	-	-	-
	CG7434	RpL22	RPL22	30.649	-	-	-	-	-	-	-	-	-	-	-	-	88	2	2	-	-	-	-	-	-	-	-	-	-	-	-	-	-	-
	CG5502	RpL4	RPL4	45.112	-	-	-	-	-	-	-	-	-	-	-	-	73	2	2	51	1	1	-	-	-	-	-	-	-	-	-	-	-	-
	CG11276	RpS4	RPS4X	29.23	-	-	-	-	-	-	-	-	-	-	-	-	55	2	2	31	1	1	-	-	-	-	-	-	-	-	-	-	-	-
	Non-Reproducible peptides				Ovaries Fandango-Myc						Embryos Fandango-Myc						Embryos Prp19-Myc						Ovaries Control (-)						Embryos Control (-)
					Rep 1			Rep 2			Rep 1			Rep 2			Rep 1			Rep 2			Rep 1			Rep 2			Rep 1			Rep 2
	CG	Drosophila	Human	Mass (kDa)	Score	Matches	Sequences	Score	Matches	Sequences	Score	Matches	Sequences	Score	Matches	Sequences	Score	Matches	Sequences	Score	Matches	Sequences	Score	Matches	Sequences	Score	Matches	Sequences	Score	Matches	Sequences	Score	Matches	Sequences
	CG12135	c12.1**	CWC15	28.451	79	1	1	-	-	-	-	-	-	-	-	-	-	-	-	-	-	-	-	-	-	-	-	-	-	-	-	-	-	-
	CG13892	Cypl**	PPIL1	19.57	-	-	-	-	-	-	-	-	-	33	1	1	-	-	-	-	-	-	-	-	-	-	-	-	-	-	-	-	-	-
	CG1639	l(1)10Bb**	BUD31	17.626	-	-	-	-	-	-	-	-	-	-	-	-	61	1	1	-	-	-	-	-	-	-	-	-	-	-	-	-	-	-
	CG11107	*	DHX15	83.511	-	-	-	49	1	1	-	-	-	-	-	-	-	-	-	-	-	-	-	-	-	-	-	-	-	-	-	-	-	-
	CG14637	abs*	DDX41	70.014	-	-	-	34	1	1	-	-	-	-	-	-	-	-	-	-	-	-	-	-	-	-	-	-	-	-	-	-	-	-
	CG1691	Imp*	IGF2BP2/IGF2BP3/IGF2BP1	62.376	-	-	-	-	-	-	32	1	1	-	-	-	-	-	-	-	-	-	-	-	-	-	-	-	-	-	-	-	-	-
	CG6143	Pep*	-	11.598	-	-	-	-	-	-	-	-	-	55	1	1	-	-	-	-	-	-	-	-	-	-	-	-	-	-	-	-	-	-
	CG4602	Srp54*	SREK1	58.673	-	-	-	-	-	-	-	-	-	-	-	-	36	1	1	-	-	-	-	-	-	-	-	-	-	-	-	-	-	-
	CG5352	SmB*	SNRPB	21.064	-	-	-	-	-	-	-	-	-	-	-	-	33	1	1	-	-	-	-	-	-	-	-	-	-	-	-	-	-	-
	CG9742	SmG*	SNRPG	8.589	-	-	-	-	-	-	-	-	-	-	-	-	31	1	1	-	-	-	-	-	-	-	-	-	-	-	-	-	-	-
	CG3605	*	SF3B2	84.786	-	-	-	-	-	-	-	-	-	-	-	-	-	-	-	104	1	1	-	-	-	-	-	-	-	-	-	-	-	-
	CG9548	*	PHF5A	13.198	-	-	-	-	-	-	-	-	-	-	-	-	-	-	-	89	1	1	-	-	-	-	-	-	-	-	-	-	-	-
	CG5717	yellow-g	-	43.569	63	1	1	-	-	-	-	-	-	-	-	-	-	-	-	-	-	-	-	-	-	-	-	-	-	-	-	-	-	-
	CG33962	Cp7Fa	-	32.991	44	1	1	-	-	-	-	-	-	-	-	-	-	-	-	-	-	-	-	-	-	-	-	-	-	-	-	-	-	-
	CG42293	Ir7e	-	71.767	35	1	1	-	-	-	-	-	-	-	-	-	-	-	-	-	-	-	-	-	-	-	-	-	-	-	-	-	-	-
	CG6352	OdsH	UNCX	42.81	34	1	1	-	-	-	-	-	-	-	-	-	-	-	-	-	-	-	-	-	-	-	-	-	-	-	-	-	-	-
	CG42487	-	-	35.018	31	1	1	-	-	-	-	-	-	-	-	-	-	-	-	-	-	-	-	-	-	-	-	-	-	-	-	-	-	-
	CG15150	elfless	-	25.461	31	1	1	-	-	-	-	-	-	-	-	-	-	-	-	-	-	-	-	-	-	-	-	-	-	-	-	-	-	-
	CG8922	RpS5a	RPS5	25.76	-	-	-	49	1	1	-	-	-	-	-	-	-	-	-	-	-	-	-	-	-	-	-	-	-	-	-	-	-	-
	CG8495	RpS29	RPS29	6.871	-	-	-	31	1	1	-	-	-	-	-	-	-	-	-	-	-	-	-	-	-	-	-	-	-	-	-	-	-	-
	CG14546	-		44.776	-	-	-	30	1	1	-	-	-	-	-	-	-	-	-	-	-	-	-	-	-	-	-	-	-	-	-	-	-	-
	CG17947	alpha-Cat	CTNNA2	103.178	-	-	-	-	-	-	34	1	1	-	-	-	-	-	-	-	-	-	-	-	-	-	-	-	-	-	-	-	-	-
	CG13349	-	ADRM1	42.158	-	-	-	-	-	-	-	-	-	75	1	1	-	-	-	-	-	-	-	-	-	-	-	-	-	-	-	-	-	-
	CG18174	Rpn11	PSMD14	34.55	-	-	-	-	-	-	-	-	-	41	1	1	-	-	-	-	-	-	-	-	-	-	-	-	-	-	-	-	-	-
	CG8947	26-29-p	-	62.661	-	-	-	-	-	-	-	-	-	41	1	1	-	-	-	-	-	-	-	-	-	-	-	-	-	-	-	-	-	-
	CG4097	Pros26	PSMB1	25.94	-	-	-	-	-	-	-	-	-	35	1	1	-	-	-	-	-	-	-	-	-	-	-	-	-	-	-	-	-	-
	CG8034	-	-	70.864	-	-	-	-	-	-	-	-	-	32	1	1	-	-	-	-	-	-	-	-	-	-	-	-	-	-	-	-	-	-
	CG3331	e	AASDH	98.907	-	-	-	-	-	-	-	-	-	31	1	1	-	-	-	-	-	-	-	-	-	-	-	-	-	-	-	-	-	-
	CG8439	Cct5	CCT5	59.697	-	-	-	-	-	-	-	-	-	-	-	-	110	1	1	-	-	-	-	-	-	-	-	-	-	-	-	-	-	-
	CG10652	RpL30	RPL30	12.398	-	-	-	-	-	-	-	-	-	-	-	-	100	1	1	-	-	-	-	-	-	-	-	-	-	-	-	-	-	-
	CG2210	awd	NME1	19.253	-	-	-	-	-	-	-	-	-	-	-	-	84	1	1	-	-	-	-	-	-	-	-	-	-	-	-	-	-	-
	CG4863	RpL3	RPL3	47.285	-	-	-	-	-	-	-	-	-	-	-	-	83	2	1	-	-	-	-	-	-	-	-	-	-	-	-	-	-	-
	CG4268	Pitslre	CDK11B	109.114	-	-	-	-	-	-	-	-	-	-	-	-	64	1	1	-	-	-	-	-	-	-	-	-	-	-	-	-	-	-
	CG8478	-	-	62.959	-	-	-	-	-	-	-	-	-	-	-	-	59	1	1	-	-	-	-	-	-	-	-	-	-	-	-	-	-	-
	CG6253	RpL14	RPL14	19.219	-	-	-	-	-	-	-	-	-	-	-	-	57	1	1	-	-	-	-	-	-	-	-	-	-	-	-	-	-	-
	CG7283	RpL10Ab	RPL10A	24.429	-	-	-	-	-	-	-	-	-	-	-	-	55	1	1	-	-	-	-	-	-	-	-	-	-	-	-	-	-	-
	CG10944	RpS6	RPS6	24.795	-	-	-	-	-	-	-	-	-	-	-	-	50	1	1	-	-	-	-	-	-	-	-	-	-	-	-	-	-	-
	CG17521	RpL10	RPL10L	26.024	-	-	-	-	-	-	-	-	-	-	-	-	40	1	1	-	-	-	-	-	-	-	-	-	-	-	-	-	-	-
	CG17420	RpL15	RPL15	24.424	-	-	-	-	-	-	-	-	-	-	-	-	35	1	1	-	-	-	-	-	-	-	-	-	-	-	-	-	-	-
	CG11522	RpL6	RPL6	27.738	-	-	-	-	-	-	-	-	-	-	-	-	34	1	1	-	-	-	-	-	-	-	-	-	-	-	-	-	-	-
	CG2099	RpL35A	RPL35A	17.759	-	-	-	-	-	-	-	-	-	-	-	-	32	1	1	-	-	-	-	-	-	-	-	-	-	-	-	-	-	-
	CG16758	-	PNP	36.097	-	-	-	-	-	-	-	-	-	-	-	-	31	1	1	-	-	-	-	-	-	-	-	-	-	-	-	-	-	-
	CG8415	RpS23	RPS23	16.064	-	-	-	-	-	-	-	-	-	-	-	-	30	1	1	-	-	-	-	-	-	-	-	-	-	-	-	-	-	-
	CG1263	RpL8	RPL8	27.989	-	-	-	-	-	-	-	-	-	-	-	-	-	-	-	82	1	1	-	-	-	-	-	-	-	-	-	-	-	-
	CG5271	RpS27A	RPS27A	18.157	-	-	-	-	-	-	-	-	-	-	-	-	-	-	-	81	2	1	-	-	-	-	-	-	-	-	-	-	-	-
	CG15697	RpS30	FAU	14.633	-	-	-	-	-	-	-	-	-	-	-	-	-	-	-	70	1	1	-	-	-	-	-	-	-	-	-	-	-	-
	CG7622	RpL36	RPL36	13.494	-	-	-	-	-	-	-	-	-	-	-	-	-	-	-	67	1	1	-	-	-	-	-	-	-	-	-	-	-	-
	CG15525	-	CCDC12	18.271	-	-	-	-	-	-	-	-	-	-	-	-	-	-	-	46	1	1	-	-	-	-	-	-	-	-	-	-	-	-
	CG31712	-	ARGLU1	35.504	-	-	-	-	-	-	-	-	-	-	-	-	-	-	-	44	1	1	-	-	-	-	-	-	-	-	-	-	-	-
	CG2843	Cwc25	CWC25	61.897	-	-	-	-	-	-	-	-	-	-	-	-	-	-	-	38	1	1	-	-	-	-	-	-	-	-	-	-	-	-
	CG33484	zormin	-	335.244	-	-	-	-	-	-	-	-	-	-	-	-	-	-	-	37	1	1	-	-	-	-	-	-	-	-	-	-	-	-
	CG5787	-	-	100.425	-	-	-	-	-	-	-	-	-	-	-	-	-	-	-	34	1	1	-	-	-	-	-	-	-	-	-	-	-	-
	Non-Specific peptides				Ovaries Fandango-Myc						Embryos Fandango-Myc						Embryos Prp19-Myc						Ovaries Control (-)						Embryos Control (-)
					Rep 1			Rep 2			Rep 1			Rep 2			Rep 1			Rep 2			Rep 1			Rep 2			Rep 1			Rep 2
	CG	Drosophila	Human	Mass (kDa)	Score	Matches	Sequences	Score	Matches	Sequences	Score	Matches	Sequences	Score	Matches	Sequences	Score	Matches	Sequences	Score	Matches	Sequences	Score	Matches	Sequences	Score	Matches	Sequences	Score	Matches	Sequences	Score	Matches	Sequences
	CG14816	Pgam5	PGAM5	33.43	531	12	7	1106	24	10	690	15	9	479	13	9	592	21	7	98	2	2	1205	26	7	1307	25	7	665	13	8	1175	26	7
	CG4264	Hsc70-4**	HSPA8	71.372	349	7	7	414	10	8	423	9	9	277	7	6	633	13	11	158	3	3	-	-	-	108	3	3	42	1	1	63	1	1
	CG4183	Hsp26	CRYAB	23.208	346	8	4	303	6	4	105	3	2	205	4	3	153	4	2	-	-	-	-	-	-	31	1	1	-	-	-	-	-	-
	CG9359	betaTub85D	TUBB2B	50.408	241	5	4	60	1	1	148	4	3	99	3	2	121	3	3	63	1	1	81	1	1	90	2	2	230	6	4	107	2	2
	CG9277	betaTub56D	TUBB4B	51.72	202	6	5	75	1	1	203	6	4	245	7	4	-	-	-	-	-	-	72	1	1	-	-	-	250	7	4	-	-	-
	CG4869	betaTub97EF	TUBB2A	59.217	111	4	3	-	-	-	-	-	-	144	5	3	-	-	-	-	-	-	-	-	-	-	-	-	131	4	3	-	-	-
	CG4027	Act5C	ACTG1	42.194	204	6	5	-	-	-	55	2	2	119	3	3	92	3	3	79	1	1	108	4	4	238	7	6	204	6	6	111	4	4
	CG10120	Men	ME1	85.226	160	4	4	191	6	6	31	1	1	-	-	-	-	-	-	53	1	1	169	5	5	129	3	3	-	-	-	-	-	-
	CG8900	RpS18	RPS18	17.658	135	3	3	212	6	5	131	3	3	136	3	3	167	4	4	-	-	-	94	3	3	120	3	3	63	1	1	74	2	2
	CG2168	RpS3A	RPS3A	30.549	111	1	1	102	1	1	98	1	1	96	1	1	144	2	2	-	-	-	-	-	-	78	1	1	-	-	-	-	-	-
	CG2979	Yp2	-	49.744	99	1	1	48	1	1	81	2	2	149	2	2	763	13	10	73	1	1	119	2	2	166	4	4	-	-	-	68	1	1
	CG11154	ATPsyn-beta	ATP5B	54.074	92	2	2	-	-	-	-	-	-	-	-	-	-	-	-	-	-	-	-	-	-	-	-	-	69	2	2	-	-	-
	CG11129	Yp3	-	46.301	91	1	1	161	3	3	-	-	-	47	1	1	687	11	7	-	-	-	80	2	2	368	5	3	-	-	-	-	-	-
	CG3612	blw	ATP5A1	59.612	75	2	2	-	-	-	-	-	-	-	-	-	49	1	1	-	-	-	-	-	-	-	-	-	33	1	1	-	-	-
	CG2960	RpL40	UBA52	15.005	69	1	1	78	1	1	118	2	1	141	2	1	89	1	1	-	-	-	54	1	1	75	1	1	137	2	1	98	2	1
	CG5261	-	DLAT	54.446	66	2	2	92	3	3	160	4	4	-	-	-	63	2	2	-	-	-	150	3	3	113	4	4	125	3	3	120	3	3
	CG1913	alphaTub84B	TUBA3D	50.561	63	2	2	58	1	1	55	1	1	103	2	2	49	1	1	-	-	-	-	-	-	-	-	-	79	2	2	-	-	-
	CG4916	me31B	DDX6	52.539	52	2	2	47	1	1	-	-	-	-	-	-	62	1	1	-	-	-	-	-	-	33	1	1	-	-	-	-	-	-
	CG8542	Hsc70-5	HSPA9	74.248	46	1	1	68	2	2	33	1	1	-	-	-	68	2	2	-	-	-	113	3	3	148	3	3	79	3	3	192	5	4
	CG7013	Manf	MANF	20.58	42	1	1	-	-	-	33	1	1	48	2	1	48	3	1	42	1	1	57	5	1	42	2	1	36	1	1	52	3	1
	CG3379	His4r	HIST1H4I / HIST1H4K / HIST1H4D	11.374	40	1	1	-	-	-	-	-	-	-	-	-	41	1	1	-	-	-	53	2	2	-	-	-	112	3	3	-	-	-
	CG8280	Ef1alpha48D	EEF1A1 / EEF1A2	50.561	39	1	1	36	1	1	-	-	-	-	-	-	90	2	2	-	-	-	42	1	1	43	1	1	-	-	-	-	-	-
	CG2204	G-oalpha47A	GNAO1	41.02	38	1	1	-	-	-	-	-	-	-	-	-	-	-	-	-	-	-	55	2	1	-	-	-	-	-	-	-	-	-
	CG1633	Jafrac1	PRDX1/ PRDX2	21.952	37	1	1	-	-	-	-	-	-	-	-	-	40	1	1	-	-	-	-	-	-	69	1	1	-	-	-	-	-	-
	CG12836	-	-	30.685	34	1	1	34	1	1	37	1	1	36	1	1	34	1	1	-	-	-	34	1	1	35	1	1	35	1	1	31	1	1
	CG9796	-	IFI30	28.301	-	-	-	36	1	1	-	-	-	-	-	-	-	-	-	-	-	-	37	1	1	-	-	-	-	-	-	-	-	-
	CG11988	neur	NEURL	83.299	-	-	-	-	-	-	70	1	1	82	1	1	-	-	-	-	-	-	-	-	-	-	-	-	-	-	-	108	2	1
	CG2985	Yp1	-	48.739	-	-	-	-	-	-	68	2	2	100	2	2	548	13	12	125	4	4	35	1	1	182	7	7	-	-	-	-	-	-
	CG10120	Men	ME1	85.485	-	-	-	-	-	-	-	-	-	90	2	2	57	2	2	-	-	-	-	-	-	-	-	-	-	-	-	65	3	2
	CG32464	l(3)82Fd	NCOA7	139.173	-	-	-	-	-	-	-	-	-	31	1	1	-	-	-	-	-	-	33	1	1	-	-	-	-	-	-	-	-	-
	CG9916	Cyp1	PPIF	24.936	-	-	-	-	-	-	-	-	-	-	-	-	80	1	1	-	-	-	60	1	1	79	1	1	-	-	-	-	-	-
	CG3320	Rab1	RAB1A	23.034	-	-	-	-	-	-	-	-	-	-	-	-	44	1	1	-	-	-	35	1	1	-	-	-	48	1	1	-	-	-
	CG1242	Hsp83	HSP90AB1 / HSP90AA1	82.099	-	-	-	-	-	-	-	-	-	-	-	-	36	1	1	-	-	-	-	-	-	135	3	3	-	-	-	-	-	-
	CG1474	Es2	DGCR14	56.042	-	-	-	-	-	-	-	-	-	-	-	-	34	1	1	50	1	1	-	-	-	-	-	-	-	-	-	-	-	-
	CG8893	Gapdh2	GAPDH	35.518	-	-	-	-	-	-	-	-	-	-	-	-	-	-	-	-	-	-	78	1	1	53	1	1	83	1	1	-	-	-
	CG5670	Atpalpha	ATP1A3 / ATP1A1	116.5	-	-	-	-	-	-	-	-	-	-	-	-	-	-	-	-	-	-	75	1	1	-	-	-	136	2	1	-	-	-
	CG11579	arm	CTNNB1	91.665	-	-	-	-	-	-	-	-	-	-	-	-	-	-	-	-	-	-	56	1	1	-	-	-	58	1	1	-	-	-
	CG34386	-	-	57.73	-	-	-	-	-	-	-	-	-	-	-	-	-	-	-	-	-	-	41	1	1	-	-	-	-	-	-	-	-	-
	CG31652	-	WDR52	233.759	-	-	-	-	-	-	-	-	-	-	-	-	-	-	-	-	-	-	39	1	1	-	-	-	-	-	-	-	-	-
	CG18069	CaMKII	CAMK2D	56.074	-	-	-	-	-	-	-	-	-	-	-	-	-	-	-	-	-	-	37	1	1	-	-	-	54	1	1	-	-	-
	CG4898	Tm1	TPM1	29.336	-	-	-	-	-	-	-	-	-	-	-	-	-	-	-	-	-	-	35	1	1	-	-	-	31	1	1	-	-	-
	CG2767	-	AKR1D1	37.01	-	-	-	-	-	-	-	-	-	-	-	-	-	-	-	-	-	-	30	1	1	-	-	-	-	-	-	-	-	-
	CG8905	Sod2	SOD2	24.815	-	-	-	-	-	-	-	-	-	-	-	-	-	-	-	-	-	-	-	-	-	33	1	1	-	-	-	34	1	1
	CG1873	Ef1alpha100E	EEF1A2	51.03	-	-	-	-	-	-	-	-	-	-	-	-	-	-	-	-	-	-	-	-	-	-	-	-	55	1	1	-	-	-
	CG3894	-	NEURL2	19.781	-	-	-	-	-	-	-	-	-	-	-	-	-	-	-	-	-	-	-	-	-	-	-	-	47	1	1	-	-	-
	CG17870	14-3-3zeta	YWHAZ	28.379	-	-	-	-	-	-	-	-	-	-	-	-	-	-	-	-	-	-	-	-	-	-	-	-	41	1	1	-	-	-
	CG11027	Arf102F	ARF5 / ARF4	20.718	-	-	-	-	-	-	-	-	-	-	-	-	-	-	-	-	-	-	-	-	-	-	-	-	36	1	1	-	-	-
	CG8937	Hsc70-1	HSPA8	70.871	-	-	-	-	-	-	-	-	-	-	-	-	-	-	-	-	-	-	-	-	-	-	-	-	34	1	1	-	-	-
	CG10244	Cad96Ca	-	86.851	-	-	-	-	-	-	-	-	-	-	-	-	-	-	-	-	-	-	-	-	-	-	-	-	32	1	1	-	-	-
	CG11403	-	DDX11	97.448	-	-	-	-	-	-	-	-	-	-	-	-	-	-	-	-	-	-	-	-	-	-	-	-	31	1	1	-	-	-
	CG17140	-	-	41.168	-	-	-	-	-	-	-	-	-	-	-	-	-	-	-	-	-	-	-	-	-	-	-	-	30	1	1	-	-	-
