# Supplementary material for: Requirement for highly efficient pre-mRNA splicing during Drosophila early embryonic development
Source: eLife. 2014 Apr 22;3:e02181. doi: 10.7554/eLife.02181 (PMC3989599; doi:10.7554/eLife.02181)
Supplement: Supplementary file 2. — Sequences of all the primers used in the RT-PCR and real-time qPCR assays presented in this manuscript (‘Materials and methods’). DOI: http://dx.doi.org/10.7554/eLife.02181.015 [file elife02181s002.xlsx]

## Sheet: Sheet1
Supplementary file 2
Complete list of primers
Primer name	Primer sequence
kuk-lt1 Forward	5'-GCGTCGGTTGAATTGAAATCAG-3'
kuk-lt2 Forward	5'-GCAGGTAGATTGTCCATAC-3'
kuk-lt3 Reverse	5'-TGCCTGTTGAGCTGCCATTCTGTG-3'
kuk-st1 Forward	5'-TGTGCGGACGTGCTAGAAAATC-3'
kuk-st2 Forward	5'-CATAGCCGGTTCTCGCAAG-3'
kuk-st3 Reverse	5'-TGCCTGTTGAGCTGCCATTCTGTG-3'
kuk-st4 Reverse	5'-TGTACTTTATTTATGAAATGTG-3'
grk ex Forward	5'-GCCACCCCAAGCGTTTTC-3'
grk int Forward	5'-GCTTTCTGTTCGTGGATGATG-3'
grk ex Reverse	5'-TGGGAGTCGTGGAGTCAGG-3'
nos ex Forward	5'-GTCGACGCACTTCCCTTTTC-3'
nos int Forward	5'-TGCAGAGGTCAGAGGATTTTC-3'
nos ex Reverse	5'-ACGCCGAGATTGGTGGAC-3'
osk ex Forward	5'-TTCCTCCAGCTGCCTCAAC-3'
osk int Forward	5'-CCAGAAGTTTCGACTTCATCA-3'
osk ex Reverse	5'-GTTCGACTCCGCTGCCTCAT-3'
kr ex Forward	5'-GCGAGCACAAAATTAGGAGCAC-3'
kr int Forward	5'-GAGAGCTGCGAAAACACTAAGAG-3'
kr ex Reverse	5'-CATGCTGATCTCGGTCTGAAAC-3'
eve ex Forward	5'-ATACCAAACATGCACGGATACC-3'
eve int Forward	5'-TGACGAGTTACTTACACCCAATC-3'
eve ex Reverse	5'-CAGTCCGGTATAGCAGGTG-3'
ftz ex Forward	5'-TCCCAGCTACGACCAAGAGT-3'
ftz int Forward	5'-GGCATCACACACGATTAACAACC-3'
ftz ex Reverse	5'-CTGGTAGCTGCACTGATGTTGG-3'
stg ex Forward	5'-CGCCAGCGAAATCAAACATC-3'
stg int Forward	5'-TAGTTCAGCTCCCTCTTCACC-3'
stg ex Reverse	5'-GCTGAGGCACCTTCTGACC-3'
LacZ Reverse	5'-TCAAATTCAGACGGCAAACGACT-3'
fand qRT Forward	5'-AGGAGTCATTCGGCACATTC-3'
fand qRT Reverse	5'-GGGCCACTTGAACAGAGAGA-3'
4xintron kuk qRT Forward	5'-TGGAGTGACGGCAGTTATCT-3'
4xintron kuk qRT Reverse	5'-TTAAACTTCAGGGCGCGC-3'
int1 ex Forward	5'-TGTGCGGACGTGCTAGAAAATC-3'
int1 ex Reverse	5'-TCCAGACCAATGCCTCCCAGAC-3'
int2 ex Forward	5'-GTCTGGGAGGCATTGGTCTGGA-3'
int2 ex Reverse	5'-AGTTTGAGGGGACGACGACAGTA-3'
int3 ex Forward	5'-TCTTCCTGAGGCCGATACTGTC-3'
int3 ex Reverse	5'-ACGCCGAGTTAACGCCATCA-3'
int4 ex Forward	5'- ACTCGGCGTTTCATCTGTGG-3'
int4 ex Reverse	5'-GTCACTCCAACGCAGCACCAT-3'
